# Supplementary material for: Unstructured satellite survey detects up to 20% of archaeological sites in coastal valleys of southern Peru
Source: PLoS One. 2024 Feb 6;19(2):e0292272. doi: 10.1371/journal.pone.0292272 (PMC10846729; doi:10.1371/journal.pone.0292272)
Supplement: S3 File — (XLSX) [file pone.0292272.s003.xlsx]

## Sheet: surveydata
Easting and northing are in WGS 1984 UTM zone 19s
Earliest and latest dates are in years C.E.
Found' describes if a site was found by any surveyor, with 1 noting success and 0 noting failure
P1-P12 describe participant survey success, using the same notation as 'Found'
site	earliest	latest	easting	northing	found	p1	p2	p3	p4	p5	p6	p7	p8	p9	p10	p11p	p12
1	850	1400	251612	638296941	1	0	0	0	0	0	1	0	0	0	0	0	0
2	850	1400	251790	162380208	0	0	0	0	0	0	0	0	0	0	0	0	0
3	850	1400	252226	903045234	1	0	0	0	0	0	1	0	0	0	1	0	0
4	850	1400	252738	317463945	1	0	0	0	1	0	1	0	0	0	0	0	0
5	950	1200	256088	67599305	0	0	0	0	0	0	0	0	0	0	0	0	0
6	950	1200	256273	945115671	1	0	0	0	0	1	1	1	0	1	1	0	0
7	850	1400	256242	306389481	1	0	0	0	0	0	0	1	0	1	1	0	1
8	950	1200	256056	428873114	0	0	0	0	0	0	0	0	0	0	0	0	0
9	950	1200	256353	41931146	0	0	0	0	0	0	0	0	0	0	0	0	0
10	950	1200	256444	3268942	0	0	0	0	0	0	0	0	0	0	0	0	0
11	850	1400	256131	570847817	1	0	0	0	1	0	1	0	0	0	1	1	0
12	850	1400	255898	235242166	0	0	0	0	0	0	0	0	0	0	0	0	0
13	850	1400	256111	796643947	1	0	0	0	0	0	1	0	0	0	1	0	0
14	850	1400	256044	564350793	0	0	0	0	0	0	0	0	0	0	0	0	0
15	850	1400	256428	183905847	0	0	0	0	0	0	0	0	0	0	0	0	0
16	850	1400	256558	693651381	0	0	0	0	0	0	0	0	0	0	0	0	0
17	850	1400	256902	764798697	1	0	0	0	0	0	1	0	0	0	0	0	0
18	950	1200	257116	326200479	0	0	0	0	0	0	0	0	0	0	0	0	0
19	850	1400	257677	913590349	1	0	0	0	0	0	1	0	0	0	0	1	0
20	850	1400	257990	346011475	1	0	0	0	0	0	0	0	0	0	1	0	1
21	850	1400	257851	926584395	0	0	0	0	0	0	0	0	0	0	0	0	0
22	850	1400	258164	359005519	0	0	0	0	0	0	0	0	0	0	0	0	0
23	850	1400	259117	981393148	1	0	0	0	0	0	1	0	0	0	0	0	0
24	950	1200	260732	810441159	1	1	0	0	0	0	1	0	0	1	1	1	0
25	950	1200	261149	540518064	1	0	0	0	0	1	1	0	0	0	0	0	1
26	950	1200	261680	871366118	0	0	0	0	0	0	0	0	0	0	0	0	0
27	850	1400	261399	64268899	1	0	0	1	0	0	0	0	0	0	1	0	0
28	950	1200	262003	275047083	1	1	0	1	1	1	1	1	0	0	1	1	1
29	950	1200	262251	989351248	1	0	0	1	0	0	1	0	0	0	0	0	0
30	850	1400	261976	639579626	1	1	0	0	1	0	0	1	0	1	1	0	1
31	950	1200	262145	859152329	0	0	0	0	0	0	0	0	0	0	0	0	0
32	950	1200	261820	729411517	0	0	0	0	0	0	0	0	0	0	0	0	0
33	850	1400	261788	406571787	0	0	0	0	0	0	0	0	0	0	0	0	0
34	950	1200	261997	554358275	0	0	0	0	0	0	0	0	0	0	0	0	0
35	950	1200	263280	827047604	1	1	0	1	0	0	1	1	0	1	1	1	1
36	850	1400	263147	770490254	0	0	0	0	0	0	0	0	0	0	0	0	0
37	850	1400	263439	587712624	1	0	0	0	0	0	1	1	0	0	1	0	1
38	850	1400	263196	154692927	0	0	0	0	0	0	0	0	0	0	0	0	0
39	850	1400	263286	875072936	0	0	0	0	0	0	0	0	0	0	0	0	0
40	950	1200	263885	629581012	0	0	0	0	0	0	0	0	0	0	0	0	0
41	850	1400	263807	5251669	1	0	0	0	0	0	1	0	0	0	0	0	0
42	850	1400	263556	12200305	0	0	0	0	0	0	0	0	0	0	0	0	0
43	850	1400	263944	597828019	1	1	0	1	0	0	0	1	0	0	1	0	1
44	850	1400	264215	246961719	1	0	0	0	0	0	0	0	0	0	1	0	0
45	850	1400	263941	573815352	0	0	0	0	0	0	0	0	0	0	0	0	0
46	850	1400	264116	966550039	0	0	0	0	0	0	0	0	0	0	0	0	0
47	850	1400	264115	498951741	1	1	0	1	1	0	1	0	1	0	1	1	0
48	850	1400	264353	377948001	1	0	0	0	0	0	0	1	1	0	1	1	1
49	850	1400	264791	692024445	1	0	0	0	0	0	1	0	0	0	0	0	0
50	850	1400	265027	368437409	1	1	0	1	1	0	1	1	1	1	1	1	1
51	950	1200	265163	928601929	1	0	0	0	0	0	0	0	0	0	1	1	1
52	850	1400	265027	368437409	1	0	0	0	0	0	1	1	0	0	0	0	0
53	850	1400	265331	324932632	1	0	1	0	0	0	1	1	0	1	0	0	0
54	950	1200	265718	979593206	1	0	0	1	0	1	0	1	1	0	1	1	1
55	850	1400	266113	242003676	1	0	1	0	1	1	1	1	0	0	0	0	1
56	850	1400	265943	643089675	0	0	0	0	0	0	0	0	0	0	0	0	0
57	850	1400	268511	855215979	1	0	0	0	0	0	1	0	1	0	0	0	1
58	850	1400	268747	531628942	1	0	0	0	0	0	1	0	0	0	0	0	0
59	850	1400	268928	143459436	1	0	0	0	0	0	1	0	0	0	0	0	0
60	850	1400	269121	970789724	0	0	0	0	0	0	0	0	0	0	0	0	0
61	850	1400	268943	561542527	0	0	0	0	0	0	0	0	0	0	0	0	0
62	950	1200	269236	505121258	0	0	0	0	0	0	0	0	0	0	0	0	0
63	850	1400	269498	612533804	1	0	0	1	0	0	0	1	0	0	1	0	0
64	950	1200	269643	983031519	1	0	0	1	0	0	1	0	1	0	1	0	0
65	850	1400	269505	220283701	1	0	0	0	0	0	1	0	0	0	0	0	0
66	850	1400	269859	836194794	1	0	1	1	1	1	1	0	0	0	1	0	1
67	8500	1400	269824	594862014	1	0	0	0	0	0	1	0	0	0	0	0	0
68	-6000	1400	341130	784757303	1	1	0	0	1	0	1	1	1	1	1	1	1
69	-6000	1400	341906	459903989	0	0	0	0	0	0	0	0	0	0	0	0	0
70	-6000	1000	341958	270654035	1	0	0	0	0	0	1	0	0	0	0	0	0
71	-6000	1300	340491	469976398	0	0	0	0	0	0	0	0	0	0	0	0	0
72	1000	1300	340801	638507451	1	0	0	0	0	0	1	0	0	0	1	0	1
73	-6000	1400	341649	227760628	0	0	0	0	0	0	0	0	0	0	0	0	0
74	1200	1300	341486	466056213	1	0	0	0	0	0	0	0	0	1	0	0	0
75	900	1200	341348	272156239	1	0	0	0	0	0	1	0	0	0	0	0	0
76	-6000	-3500	340783	212654122	1	0	0	0	0	0	1	0	0	0	0	0	0
77	-6000	-3500	340758	644849682	1	0	0	0	0	0	1	0	0	0	0	0	0
78	-6000	1400	340519	108756392	0	0	0	0	0	0	0	0	0	0	0	0	0
79	-6000	1200	343455	204753594	1	0	0	0	1	0	0	0	0	0	0	0	0
80	-6000	1400	343223	4047105	1	0	0	0	1	0	1	0	0	1	1	0	1
81	1400	1500	343525	404967184	1	1	0	0	1	0	1	1	0	1	1	1	1
82	-6000	-3500	343838	605920124	0	0	0	0	0	0	0	0	0	0	0	0	0
83	-6000	-3500	343320	204342845	0	0	0	0	0	0	0	0	0	0	0	0	0
84	-6000	-3500	343619	905254708	0	0	0	0	0	0	0	0	0	0	0	0	0
85	1200	1500	343169	3882805	0	0	0	0	0	0	0	0	0	0	0	0	0
86	1000	1200	343333	70438392	0	0	0	0	0	0	0	0	0	0	0	0	0
87	-6000	1400	343130	222708934	1	0	0	0	0	0	0	0	0	0	1	0	1
88	1200	1500	342945	377738858	0	0	0	0	0	0	0	0	0	0	0	0	0
89	1200	1500	343127	320614596	0	0	0	0	0	0	0	0	0	0	0	0	0
90	1000	1200	343426	835877792	0	0	0	0	0	0	0	0	0	0	0	0	0
91	-6000	-3500	343548	3507732	0	0	0	0	0	0	0	0	0	0	0	0	0
92	1400	1500	343059	58996473	0	0	0	0	0	0	0	0	0	0	0	0	0
93	-6000	-3500	343103	638012388	0	0	0	0	0	0	0	0	0	0	0	0	0
94	1400	1500	343298	671207028	0	0	0	0	0	0	0	0	0	0	0	0	0
95	900	1500	342665	755927954	0	0	0	0	0	0	0	0	0	0	0	0	0
96	900	1200	342483	621354232	1	0	0	0	0	0	1	0	0	0	0	0	0
97	900	1200	342034	547472958	1	0	0	0	0	0	1	0	0	0	0	0	0
98	900	1200	342341	541482192	0	0	0	0	0	0	0	0	0	0	0	0	0
99	1400	1500	341900	459469191	1	0	0	0	0	0	1	0	0	0	1	0	0
100	1300	1500	341561	519811673	0	0	0	0	0	0	0	0	0	0	0	0	0
101	1300	1500	341339	847373438	1	0	0	0	1	0	1	0	0	0	1	0	0
102	1300	1500	340889	885409254	0	0	0	0	0	0	0	0	0	0	0	0	0
103	1200	1400	340555	722479971	1	0	0	0	0	0	0	0	0	0	1	0	0
104	1400	1500	340724	45821654	0	0	0	0	0	0	0	0	0	0	0	0	0
105	1200	1400	340658	287339452	1	1	0	0	0	0	0	0	0	0	0	0	0
106	900	1200	339900	63079682	1	0	0	0	1	0	1	1	0	1	1	1	1
107	-3500	-2500	341601	731542945	1	0	0	0	0	0	1	0	1	0	1	0	1
108	1400	1500	341214	966410608	0	0	0	0	0	0	0	0	0	0	0	0	0
109	900	1200	340538	796318086	1	1	0	0	0	0	1	0	0	1	1	1	1
110	-6000	1200	340302	696915127	0	0	0	0	0	0	0	0	0	0	0	0	0
111	900	1200	339838	174427408	1	0	0	0	0	0	1	1	1	1	1	1	1
112	900	1200	339448	83588439	1	0	0	0	0	0	0	1	1	1	1	1	1
113	900	1200	340703	384506529	0	0	0	0	0	0	0	0	0	0	0	0	0
114	-6000	-3500	343483	90871717	0	0	0	0	0	0	0	0	0	0	0	0	0
115	950	1050	285878	52249473	1	0	0	0	1	1	1	0	0	0	0	0	0
116	950	1050	286058	197160027	1	0	0	0	0	0	1	0	0	0	0	0	0
117	950	1050	285750	484062499	1	0	0	0	0	0	0	0	0	1	0	0	0
118	950	1050	285552	814059451	1	0	0	0	0	0	0	0	0	1	0	0	0
119	950	1050	284990	371576551	0	0	0	0	0	0	0	0	0	0	0	0	0
120	950	1050	285238	987456674	1	0	0	0	0	0	0	0	0	1	0	0	1
121	950	1050	285448	884470218	0	0	0	0	0	0	0	0	0	0	0	0	0
122	950	1050	285640	440968019	1	0	0	0	1	0	0	1	1	1	1	1	1
123	950	1050	285832	983535109	0	0	0	0	0	0	0	0	0	0	0	0	0
124	950	1050	285727	24716535	1	0	0	0	0	0	0	0	0	1	0	0	0
125	950	1050	285521	870408234	1	0	0	0	0	0	0	1	0	1	1	0	0
126	950	1050	285493	689871378	0	0	0	0	0	0	0	0	0	0	0	0	0
127	950	1050	285896	107937664	1	0	0	0	0	0	0	0	0	1	0	0	0
128	950	1050	286079	845037956	0	0	0	0	0	0	0	0	0	0	0	0	0
129	950	1050	285635	999276204	0	0	0	0	0	0	0	0	0	0	0	0	0
130	950	1050	285693	934146438	0	0	0	0	0	0	0	0	0	0	0	0	0
131	750	1050	287222	73458088	0	0	0	0	0	0	0	0	0	0	0	0	0
132	950	1050	286593	99601126	1	0	0	0	1	0	1	1	0	1	1	0	0
133	950	1050	286522	463449573	1	0	0	0	0	0	0	0	0	1	0	0	0
134	800	1000	287983	999546817	1	0	0	0	0	0	0	1	0	1	1	1	1
135	800	1000	288277	565318639	1	0	0	0	0	0	0	1	0	1	0	0	0
136	950	1050	288896	165654935	1	0	0	0	0	1	0	0	0	0	0	0	0
137	950	1050	289064	494322664	0	0	0	0	0	0	0	0	0	0	0	0	0
138	800	1000	289347	995236726	0	0	0	0	0	0	0	0	0	0	0	0	0
139	800	1000	289906	137661294	1	0	0	0	0	0	1	0	0	0	0	0	0
140	950	1050	288972	947152496	1	0	0	0	0	1	0	1	1	1	1	0	1
141	950	1050	289027	580141144	0	0	0	0	0	0	0	0	0	0	0	0	0
142	950	1050	289178	19000174	0	0	0	0	0	0	0	0	0	0	0	0	0
143	950	1050	289259	401201083	0	0	0	0	0	0	0	0	0	0	0	0	0
144	950	1050	289136	84611844	0	0	0	0	0	0	0	0	0	0	0	0	0
145	800	1000	289222	487019562	0	0	0	0	0	0	0	0	0	0	0	0	0
146	800	1000	289303	698218905	0	0	0	0	0	0	0	0	0	0	0	0	0
147	800	1000	287615	98183986	0	0	0	0	0	0	0	0	0	0	0	0	0
148	800	1000	288955	342660252	1	1	0	0	1	0	1	0	0	1	1	1	0
149	800	1000	288919	285840367	0	0	0	0	0	0	0	0	0	0	0	0	0
150	800	1000	288880	344474892	0	0	0	0	0	0	0	0	0	0	0	0	0
151	800	1000	288821	932426682	0	0	0	0	0	0	0	0	0	0	0	0	0
152	800	1000	288951	736978263	0	0	0	0	0	0	0	0	0	0	0	0	0
153	800	1000	288881	65611292	0	0	0	0	0	0	0	0	0	0	0	0	0
154	800	1000	289111	829258547	0	0	0	0	0	0	0	0	0	0	0	0	0
155	800	1000	289034	667663995	0	0	0	0	0	0	0	0	0	0	0	0	0
156	800	1000	289141	395850852	0	0	0	0	0	0	0	0	0	0	0	0	0
157	800	1000	289558	933825104	0	0	0	0	0	0	0	0	0	0	0	0	0
158	800	1000	289631	4746487	0	0	0	0	0	0	0	0	0	0	0	0	0
159	750	1050	289700	997695445	0	0	0	0	0	0	0	0	0	0	0	0	0
160	750	1050	289585	615871817	0	0	0	0	0	0	0	0	0	0	0	0	0
161	750	1050	289754	361788873	1	0	0	0	0	1	0	0	0	0	0	0	0
162	800	1000	290374	489160932	0	0	0	0	0	0	0	0	0	0	0	0	0
163	800	1000	288713	406539254	1	1	0	0	0	0	0	1	1	1	1	1	1
164	800	1000	288864	629420683	1	1	0	0	0	0	0	1	0	1	1	1	0
165	950	1050	288643	61136321	0	0	0	0	0	0	0	0	0	0	0	0	0
166	800	1000	289097	280007494	0	0	0	0	0	0	0	0	0	0	0	0	0
167	800	1000	289248	502888922	0	0	0	0	0	0	0	0	0	0	0	0	0
168	950	1050	287745	580098113	1	0	0	0	0	0	0	0	0	0	0	0	1
169	950	1050	287896	802979542	1	0	0	0	0	0	1	0	0	0	0	0	0
170	950	1050	287659	499380993	0	0	0	0	0	0	0	0	0	0	0	0	0
171	950	1050	287573	418663872	0	0	0	0	0	0	0	0	0	0	0	0	0
172	950	1050	287540	847581718	0	0	0	0	0	0	0	0	0	0	0	0	0
173	950	1050	287719	988533562	0	0	0	0	0	0	0	0	0	0	0	0	0
174	950	1050	287533	868064113	0	0	0	0	0	0	0	0	0	0	0	0	0
175	800	1000	289797	795510036	1	0	0	0	0	1	0	0	0	0	0	0	0
176	800	1000	290593	729664033	1	0	0	0	1	0	0	0	0	0	0	0	0
177	800	1000	290189	364402517	0	0	0	0	0	0	0	0	0	0	0	0	0
178	800	1000	290076	756355006	1	0	0	0	0	0	0	0	0	0	0	0	1
179	800	1000	289938	555569425	0	0	0	0	0	0	0	0	0	0	0	0	0
180	800	1000	289705	661652982	0	0	0	0	0	0	0	0	0	0	0	0	0
181	800	1000	289385	752427099	0	0	0	0	0	0	0	0	0	0	0	0	0
182	800	1000	289697	983831561	0	0	0	0	0	0	0	0	0	0	0	0	0
183	800	1000	289605	849974506	1	0	0	0	0	0	0	0	0	1	0	0	1
184	800	1000	289705	661652982	1	1	0	1	0	0	0	1	0	0	0	1	0
185	800	1000	289744	50760088	1	0	0	0	0	0	0	0	0	0	1	0	0
186	800	1000	289833	625343335	0	0	0	0	0	0	0	0	0	0	0	0	0
187	800	1000	289347	363319992	1	0	0	0	0	0	0	1	0	0	0	0	0
188	800	1000	289257	788736746	0	0	0	0	0	0	0	0	0	0	0	0	0
189	800	1000	289475	327010347	0	0	0	0	0	0	0	0	0	0	0	0	0
190	800	1000	289227	77451061	0	0	0	0	0	0	0	0	0	0	0	0	0
191	800	1000	289214	281082026	0	0	0	0	0	0	0	0	0	0	0	0	0
192	800	1000	289265	466558167	0	0	0	0	0	0	0	0	0	0	0	0	0
193	800	1000	289332	767715	0	0	0	0	0	0	0	0	0	0	0	0	0
194	800	1000	289500	919748418	0	0	0	0	0	0	0	0	0	0	0	0	0
195	800	1000	289628	883438769	0	0	0	0	0	0	0	0	0	0	0	0	0
196	800	1000	289641	679807806	0	0	0	0	0	0	0	0	0	0	0	0	0
197	800	1000	289429	26008182	0	0	0	0	0	0	0	0	0	0	0	0	0
198	950	1050	289452	293546081	1	0	0	0	0	0	0	1	0	0	0	0	0
199	950	1050	289964	148307495	1	0	0	1	0	0	0	1	0	1	1	0	1
200	750	1050	290524	629271242	1	0	0	0	0	0	0	1	0	1	1	0	0
201	750	1050	290747	286092457	0	0	0	0	0	0	0	0	0	0	0	0	0
202	750	1050	290483	68089033	0	0	0	0	0	0	0	0	0	0	0	0	0
203	750	1050	290488	799437943	0	0	0	0	0	0	0	0	0	0	0	0	0
204	750	1050	290391	547033275	1	0	0	0	0	0	0	1	0	1	1	1	0
205	750	1050	289695	424557754	1	0	0	1	0	0	0	1	0	1	0	0	1
206	750	1050	289708	22092679	1	0	0	0	0	0	0	0	0	1	1	1	0
207	750	1050	289395	989522328	0	0	0	0	0	0	0	0	0	0	0	0	0
208	750	1050	290009	658692856	1	0	0	0	0	0	0	0	0	0	0	0	1
209	750	1050	290070	475341785	1	0	0	0	0	0	0	0	0	1	0	0	0
210	800	1000	288600	739659331	0	0	0	0	0	0	0	0	0	0	0	0	0
211	800	1000	288702	100740879	0	0	0	0	0	0	0	0	0	0	0	0	0
212	800	1000	288604	11836205	0	0	0	0	0	0	0	0	0	0	0	0	0
213	950	1050	290984	319424656	1	0	0	0	0	0	0	1	1	1	0	0	0
214	950	1050	289042	799092571	0	0	0	0	0	0	0	0	0	0	0	0	0
215	950	1050	290034	20245719	1	0	0	0	0	0	1	0	0	0	0	0	0
216	950	1050	290502	349506151	1	1	0	1	0	0	1	1	1	1	1	0	0
217	950	1050	290602	380998672	1	1	0	0	1	1	0	1	0	1	0	0	1
218	800	1000	290534	177708316	1	1	0	0	0	0	0	1	0	1	1	0	0
219	950	1050	290693	318719144	1	0	0	0	0	0	1	0	0	0	0	0	0
220	950	1050	290784	753923788	0	0	0	0	0	0	0	0	0	0	0	0	0
221	800	1000	291324	384736903	1	0	0	0	1	0	0	1	0	1	1	0	0
222	800	1000	291351	291342872	1	0	0	0	0	0	0	0	0	0	0	0	1
223	800	1000	290891	432986312	1	0	0	0	0	0	1	0	0	0	0	0	0
224	800	1000	291263	233359701	1	0	0	0	0	0	0	0	0	1	0	0	0
225	800	1000	291299	924186022	0	0	0	0	0	0	0	0	0	0	0	0	0
226	950	1050	295075	184355626	1	0	0	0	0	0	1	1	1	1	1	0	1
227	950	1050	295004	786663054	1	0	0	0	0	0	0	0	0	0	1	0	0
228	950	1050	297640	1000358	0	0	0	0	0	0	0	0	0	0	0	0	0
229	950	1050	297995	509127672	1	0	0	0	0	0	0	0	0	1	0	0	0
230	950	1050	298652	660514521	0	0	0	0	0	0	0	0	0	0	0	0	0
231	950	1050	298614	955107081	0	0	0	0	0	0	0	0	0	0	0	0	0
232	950	1050	299088	965943497	0	0	0	0	0	0	0	0	0	0	0	0	0
233	750	1050	295929	85951387	0	0	0	0	0	0	0	0	0	0	0	0	0
234	750	1050	296072	623348397	0	0	0	0	0	0	0	0	0	0	0	0	0
235	750	1050	296273	264413136	0	0	0	0	0	0	0	0	0	0	0	0	0
236	750	1050	296984	57974859	0	0	0	0	0	0	0	0	0	0	0	0	0
237	800	1000	295673	564239849	0	0	0	0	0	0	0	0	0	0	0	0	0
238	800	1000	295857	27240084	0	0	0	0	0	0	0	0	0	0	0	0	0
239	800	1000	296121	499876788	0	0	0	0	0	0	0	0	0	0	0	0	0
240	800	1000	295269	446170332	0	0	0	0	0	0	0	0	0	0	0	0	0
241	800	1000	295294	692502709	0	0	0	0	0	0	0	0	0	0	0	0	0
242	800	1000	295336	274697214	0	0	0	0	0	0	0	0	0	0	0	0	0
243	800	1000	295432	8047916	0	0	0	0	0	0	0	0	0	0	0	0	0
244	800	1000	295473	956055159	0	0	0	0	0	0	0	0	0	0	0	0	0
245	800	1000	295240	765561655	0	0	0	0	0	0	0	0	0	0	0	0	0
246	800	1000	295487	673143013	0	0	0	0	0	0	0	0	0	0	0	0	0
247	800	1000	295593	980573874	0	0	0	0	0	0	0	0	0	0	0	0	0
248	800	1000	295738	9996334	0	0	0	0	0	0	0	0	0	0	0	0	0
249	800	1000	295858	34515049	0	0	0	0	0	0	0	0	0	0	0	0	0
250	800	1000	295762	14900076	0	0	0	0	0	0	0	0	0	0	0	0	0
251	800	1000	295823	741795417	0	0	0	0	0	0	0	0	0	0	0	0	0
252	800	1000	295782	590531856	0	0	0	0	0	0	0	0	0	0	0	0	0
253	800	1000	295966	487661531	0	0	0	0	0	0	0	0	0	0	0	0	0
254	800	1000	295889	474280944	0	0	0	0	0	0	0	0	0	0	0	0	0
255	800	1000	295788	73329837	0	0	0	0	0	0	0	0	0	0	0	0	0
256	800	1000	295600	674103741	0	0	0	0	0	0	0	0	0	0	0	0	0
257	800	1000	295601	957660084	0	0	0	0	0	0	0	0	0	0	0	0	0
258	800	1000	295517	971747813	0	0	0	0	0	0	0	0	0	0	0	0	0
259	800	1000	295607	176442975	0	0	0	0	0	0	0	0	0	0	0	0	0
260	800	1000	295698	279110373	0	0	0	0	0	0	0	0	0	0	0	0	0
261	800	1000	295257	949551279	0	0	0	0	0	0	0	0	0	0	0	0	0
262	800	1000	295468	624469637	0	0	0	0	0	0	0	0	0	0	0	0	0
263	-2000	800	286195	947898426	1	0	0	0	0	1	1	1	0	0	0	0	0
264	-2000	800	286276	179192863	0	0	0	0	0	0	0	0	0	0	0	0	0
265	-2000	800	286701	40365681	1	0	0	0	0	0	0	1	0	0	0	0	0
266	-2000	800	286613	515317203	0	0	0	0	0	0	0	0	0	0	0	0	0
267	-2000	800	286699	216927171	0	0	0	0	0	0	0	0	0	0	0	0	0
268	-2000	800	286897	971724755	0	0	0	0	0	0	0	0	0	0	0	0	0
269	-2000	800	286748	449766938	0	0	0	0	0	0	0	0	0	0	0	0	0
270	-2000	800	286403	819888559	1	0	0	0	0	0	0	0	0	0	0	1	0
271	-2000	800	286221	476037564	1	0	0	0	0	0	0	0	0	1	0	0	0
272	-2000	800	286312	647963062	1	0	0	0	0	1	0	1	0	1	1	0	1
273	-2000	800	286877	913901145	1	0	0	0	1	0	0	0	0	0	0	0	0
274	-2000	800	286899	795163264	0	0	0	0	0	0	0	0	0	0	0	0	0
275	-2000	800	287021	965543431	1	0	0	0	0	0	1	0	0	0	0	0	0
276	-2000	800	287078	492137239	0	0	0	0	0	0	0	0	0	0	0	0	0
277	-2000	800	286496	815252567	0	0	0	0	0	0	0	0	0	0	0	0	0
278	-2000	800	286759	390397999	0	0	0	0	0	0	0	0	0	0	0	0	0
279	-2000	800	286879	737339655	0	0	0	0	0	0	0	0	0	0	0	0	0
280	-2000	800	286969	85826643	0	0	0	0	0	0	0	0	0	0	0	0	0
281	-2000	800	287021	965543432	0	0	0	0	0	0	0	0	0	0	0	0	0
282	-2000	800	287011	24912372	0	0	0	0	0	0	0	0	0	0	0	0	0
283	-2000	800	287486	942363468	1	0	0	0	0	0	1	0	0	0	0	1	0
284	-2000	800	287565	350219396	1	0	0	1	1	0	0	1	0	1	1	1	1
285	-2000	800	287038	376490021	1	0	0	0	1	0	1	1	1	1	0	1	1
286	-2000	800	287051	140559591	0	0	0	0	0	0	0	0	0	0	0	0	0
287	-2000	800	287224	367218035	0	0	0	0	0	0	0	0	0	0	0	0	0
288	-2000	800	287149	606239127	0	0	0	0	0	0	0	0	0	0	0	0	0
289	-2000	800	287236	398648973	1	1	0	0	0	0	0	0	0	1	0	0	0
290	-2000	800	287363	493762708	0	0	0	0	0	0	0	0	0	0	0	0	0
291	-2000	800	287465	169853697	0	0	0	0	0	0	0	0	0	0	0	0	0
292	-2000	800	287621	315279145	0	0	0	0	0	0	0	0	0	0	0	0	0
293	-2000	800	287425	225675094	1	0	0	0	0	0	0	0	0	1	0	0	0
294	-2000	800	288358	466938814	1	0	0	0	0	0	0	0	1	0	0	0	0
295	-2000	800	288587	238143538	0	0	0	0	0	0	0	0	0	0	0	0	0
296	-2000	800	288579	975565612	0	0	0	0	0	0	0	0	0	0	0	0	0
297	-2000	800	287712	97503242	1	0	0	0	0	0	1	0	0	0	0	0	0
298	-2000	800	287791	985860446	0	0	0	0	0	0	0	0	0	0	0	0	0
299	-2000	800	287890	30662473	1	0	0	0	0	0	0	0	0	0	0	0	1
300	-2000	800	287752	41681844	0	0	0	0	0	0	0	0	0	0	0	0	0
301	-2000	800	287519	639188156	0	0	0	0	0	0	0	0	0	0	0	0	0
302	-2000	800	287276	342827576	0	0	0	0	0	0	0	0	0	0	0	0	0
303	-2000	800	288652	601344889	0	0	0	0	0	0	0	0	0	0	0	0	0
304	-2000	800	288670	757789708	1	0	0	0	0	0	0	0	0	0	1	0	0
305	-2000	800	287791	985860447	1	0	0	0	1	0	1	0	0	0	1	0	0
306	-2000	800	287715	728792206	1	0	0	0	0	0	1	0	0	0	0	0	1
307	-2000	800	287879	136795581	1	0	0	1	1	0	0	1	0	1	1	1	0
308	-2000	800	287824	667461123	0	0	0	0	0	0	0	0	0	0	0	0	0
309	-2000	800	288688	914234528	0	0	0	0	0	0	0	0	0	0	0	0	0
310	-2000	800	287893	661951435	0	0	0	0	0	0	0	0	0	0	0	0	0
311	-2000	800	287900	924529364	0	0	0	0	0	0	0	0	0	0	0	0	0
312	-2000	800	288576	344276648	0	0	0	0	0	0	0	0	0	0	0	0	0
313	-2000	800	288670	757789708	0	0	0	0	0	0	0	0	0	0	0	0	0
314	-2000	800	288576	344276647	0	0	0	0	0	0	0	0	0	0	0	0	0
315	-2000	800	289800	88657476	0	0	0	0	0	0	0	0	0	0	0	0	0
316	-2000	800	287839	192616978	0	0	0	0	0	0	0	0	0	0	0	0	0
317	-2000	800	288663	495211781	1	0	0	0	0	0	0	0	0	0	1	0	1
318	-2000	800	287908	187107291	0	0	0	0	0	0	0	0	0	0	0	0	0
319	-2000	800	287988	75464497	0	0	0	0	0	0	0	0	0	0	0	0	0
320	-2000	800	288634	44490007	1	0	0	0	0	0	0	1	0	0	1	0	1
321	-2000	800	288678	20367636	1	0	0	0	0	0	0	0	0	1	1	0	1
322	-2000	800	288598	132010431	0	0	0	0	0	0	0	0	0	0	0	0	0
323	-2000	800	288743	383568986	0	0	0	0	0	0	0	0	0	0	0	0	0
324	-2000	800	289062	936997807	0	0	0	0	0	0	0	0	0	0	0	0	0
325	-2000	800	288772	433880697	1	1	0	0	1	0	0	0	0	0	0	0	0
326	-2000	800	287948	131285895	1	0	0	0	1	0	0	0	0	0	0	0	0
327	-2000	800	288899	528994434	1	0	0	0	0	0	0	0	0	0	1	0	0
328	-2000	800	288180	533779583	1	0	0	0	0	0	1	0	0	0	0	0	0
329	-2000	800	288136	958312017	1	0	0	0	1	0	1	0	0	0	0	1	0
330	-2000	800	288914	54150289	0	0	0	0	0	0	0	0	0	0	0	0	0
331	-2000	800	288903	160283398	0	0	0	0	0	0	0	0	0	0	0	0	0
332	-2000	800	288013	494487243	1	0	0	0	0	0	0	0	0	0	0	0	1
333	-2000	800	289066	568286772	1	0	0	0	0	0	0	1	0	1	1	0	1
334	-2000	800	289382	490426631	0	0	0	0	0	0	0	0	0	0	0	0	0
335	-2000	800	289106	512465375	1	0	0	0	1	0	0	0	0	1	0	0	0
336	-2000	800	288129	695734089	0	0	0	0	0	0	0	0	0	0	0	0	0
337	-2000	800	288144	220889945	0	0	0	0	0	0	0	0	0	0	0	0	0
338	-2000	800	288238	634403007	0	0	0	0	0	0	0	0	0	0	0	0	0
339	-2000	800	289048	411841951	1	0	0	0	0	0	0	1	0	1	0	0	1
340	-2000	800	288256	790847825	1	0	0	0	0	0	1	0	0	1	0	0	0
341	-2000	800	288354	835649849	0	0	0	0	0	0	0	0	0	0	0	0	0
342	-2000	800	289062	936997809	0	0	0	0	0	0	0	0	0	0	0	0	0
343	-2000	800	289102	881176411	1	0	0	0	1	0	0	0	0	0	0	0	0
344	-2000	800	288340	310493994	0	0	0	0	0	0	0	0	0	0	0	0	0
345	-2000	800	289164	613088798	0	0	0	0	0	0	0	0	0	0	0	0	0
346	-2000	800	288256	790847825	0	0	0	0	0	0	0	0	0	0	0	0	0
347	-2000	800	289164	613088797	1	0	0	0	1	0	0	0	0	0	0	0	0
348	-2000	800	288191	427646475	0	0	0	0	0	0	0	0	0	0	0	0	0
349	-2000	800	288180	533779584	0	0	0	0	0	0	0	0	0	0	0	0	0
350	-2000	800	289070	199575735	1	0	0	0	0	0	0	1	0	1	1	0	1
351	-2000	800	288076	275548377	0	0	0	0	0	0	0	0	0	0	0	0	0
352	-2000	800	288221	602514249	0	0	0	0	0	0	0	0	0	0	0	0	0
353	-2000	800	289224	358578753	1	0	1	0	1	1	0	1	0	1	0	0	1
354	-2000	800	289272	800900711	1	0	0	0	0	0	0	1	0	0	0	0	1
355	-2000	800	289180	760488992	1	0	0	0	0	0	0	1	0	1	1	0	0
356	-2000	800	289447	193259755	0	0	0	0	0	0	0	0	0	0	0	0	0
357	-2000	800	289209	825882167	1	0	0	0	0	0	0	0	0	1	0	0	0
358	-2000	800	289321	243222666	0	0	0	0	0	0	0	0	0	0	0	0	0
359	-2000	800	289204	98164997	0	0	0	0	0	0	0	0	0	0	0	0	0
360	-2000	800	290120	541534955	0	0	0	0	0	0	0	0	0	0	0	0	0
361	-2000	800	290314	310822782	0	0	0	0	0	0	0	0	0	0	0	0	0
362	-2000	800	289757	224120278	0	0	0	0	0	0	0	0	0	0	0	0	0
363	-2000	800	289471	414420733	0	0	0	0	0	0	0	0	0	0	0	0	0
364	-2000	800	289447	193259754	0	0	0	0	0	0	0	0	0	0	0	0	0
365	-2000	800	288328	175622553	0	0	0	0	0	0	0	0	0	0	0	0	0
366	-2000	800	288187	692888878	0	0	0	0	0	0	0	0	0	0	0	0	0
367	-2000	800	288119	873638139	0	0	0	0	0	0	0	0	0	0	0	0	0
368	-2000	800	288192	537121073	0	0	0	0	0	0	0	0	0	0	0	0	0
369	-2000	800	288207	69817662	0	0	0	0	0	0	0	0	0	0	0	0	0
370	-2000	800	288047	210155204	1	0	0	0	0	0	0	1	0	0	0	0	0
371	-2000	800	288052	54387398	1	0	0	0	1	1	0	1	0	0	1	0	0
372	-2000	800	287737	17929468	0	0	0	0	0	0	0	0	0	0	0	0	0
373	-2000	800	287514	34461368	0	0	0	0	0	0	0	0	0	0	0	0	0
374	-2000	800	287131	65027022	0	0	0	0	0	0	0	0	0	0	0	0	0
375	-2000	800	288972	458504579	1	1	0	0	0	0	0	0	0	0	0	0	0
376	-2000	800	289020	900826535	0	0	0	0	0	0	0	0	0	0	0	0	0
377	-2000	800	289272	800900711	0	0	0	0	0	0	0	0	0	0	0	0	0
378	-2000	800	288187	692888878	0	0	0	0	0	0	0	0	0	0	0	0	0
379	-2000	800	288260	356371814	1	0	0	0	1	0	0	0	0	0	0	0	0
380	-2000	800	288366	929480118	0	0	0	0	0	0	0	0	0	0	0	0	0
381	-2000	800	289180	760488992	0	0	0	0	0	0	0	0	0	0	0	0	0
382	-2000	800	289355	152848037	0	0	0	0	0	0	0	0	0	0	0	0	0
383	-2000	800	289471	414420733	0	0	0	0	0	0	0	0	0	0	0	0	0
384	-2000	800	288788	377681143	0	0	0	0	0	0	0	0	0	0	0	0	0
385	-2000	800	288701	18150162	0	0	0	0	0	0	0	0	0	0	0	0	0
386	-2000	800	288589	76416112	0	0	0	0	0	0	0	0	0	0	0	0	0
387	-2000	800	288696	337269425	0	0	0	0	0	0	0	0	0	0	0	0	0
388	-2000	800	288841	664235296	0	0	0	0	0	0	0	0	0	0	0	0	0
389	-2000	800	288899	795021643	0	0	0	0	0	0	0	0	0	0	0	0	0
390	-2000	800	289156	539328014	0	0	0	0	0	0	0	0	0	0	0	0	0
391	-2000	800	289054	810451905	0	0	0	0	0	0	0	0	0	0	0	0	0
392	-2000	800	289718	470262713	0	0	0	0	0	0	0	0	0	0	0	0	0
393	-2000	800	289921	928014931	0	0	0	0	0	0	0	0	0	0	0	0	0
394	-2000	800	289921	92801493	0	0	0	0	0	0	0	0	0	0	0	0	0
395	-2000	800	290604	964754522	0	0	0	0	0	0	0	0	0	0	0	0	0
396	-2000	800	289214	670114361	1	0	0	0	0	0	0	0	0	0	1	0	0
397	-2000	800	288449	281427445	0	0	0	0	0	0	0	0	0	0	0	0	0
398	-2000	800	290270	71273302	1	0	0	0	0	0	0	0	0	0	1	0	0
399	-2000	800	290479	14717433	1	0	0	0	0	0	0	1	0	1	0	0	1
400	-2000	800	290697	516624	0	0	0	0	0	0	0	0	0	0	0	0	0
401	-2000	800	290667	939773066	0	0	0	0	0	0	0	0	0	0	0	0	0
402	-2000	800	289994	591497867	1	0	0	0	1	1	0	1	0	1	1	0	1
403	-2000	800	290876	241757481	0	0	0	0	0	0	0	0	0	0	0	0	0
404	-2000	800	290236	80310765	1	0	1	0	0	0	1	1	1	1	1	1	0
405	-2000	800	290159	29539252	1	0	0	0	0	0	1	0	0	0	0	0	0
406	-2000	800	290178	672321302	1	0	0	0	1	0	0	1	0	0	1	0	1
407	-2000	800	290081	787677388	1	0	0	0	1	0	0	0	0	0	0	0	0
408	-2000	800	289975	214569084	0	0	0	0	0	0	0	0	0	0	0	0	0
409	-2000	800	290033	345355431	0	0	0	0	0	0	0	0	0	0	0	0	0
410	-2000	800	290353	64680347	1	0	0	0	0	0	0	1	0	1	1	0	1
411	-2000	800	291108	764902873	0	0	0	0	0	0	0	0	0	0	0	0	0
412	-2000	800	291186	272618004	0	0	0	0	0	0	0	0	0	0	0	0	0
413	-2000	800	291476	926549744	0	0	0	0	0	0	0	0	0	0	0	0	0
414	-2000	800	290472	651358782	0	0	0	0	0	0	0	0	0	0	0	0	0
415	-2000	800	290516	520437848	0	0	0	0	0	0	0	0	0	0	0	0	0
416	-2000	800	290597	509506892	1	0	0	0	0	0	1	0	0	0	0	0	0
417	-2000	800	290577	26223963	0	0	0	0	0	0	0	0	0	0	0	0	0
418	-2000	800	290779	73491224	0	0	0	0	0	0	0	0	0	0	0	0	0
419	-2000	800	290864	98525827	0	0	0	0	0	0	0	0	0	0	0	0	0
420	-2000	800	290914	716693979	0	0	0	0	0	0	0	0	0	0	0	0	0
421	-2000	800	291009	203941197	0	0	0	0	0	0	0	0	0	0	0	0	0
422	-2000	800	291127	313000219	0	0	0	0	0	0	0	0	0	0	0	0	0
423	-2000	800	291292	665682849	0	0	0	0	0	0	0	0	0	0	0	0	0
424	-2000	800	291474	891088198	1	0	0	0	0	0	0	0	0	1	0	0	0
425	-2000	800	291500	185890996	1	0	0	0	0	0	0	0	0	0	1	0	0
426	-2000	800	291798	433849431	0	0	0	0	0	0	0	0	0	0	0	0	0
427	-2000	800	291956	404982157	1	0	0	0	1	0	0	1	0	1	1	0	1
428	-2000	800	291981	184767683	0	0	0	0	0	0	0	0	0	0	0	0	0
429	-2000	800	291857	285840055	0	0	0	0	0	0	0	0	0	0	0	0	0
430	-2000	800	292458	195639063	1	0	0	0	0	0	0	1	0	1	1	0	1
431	-2000	800	292526	340049259	0	0	0	0	0	0	0	0	0	0	0	0	0
432	-2000	800	292560	412254357	0	0	0	0	0	0	0	0	0	0	0	0	0
433	-2000	800	292694	926401247	0	0	0	0	0	0	0	0	0	0	0	0	0
434	-2000	800	292788	186344237	1	0	0	0	0	0	0	0	0	1	1	0	0
435	-2000	800	292972	115676248	0	0	0	0	0	0	0	0	0	0	0	0	0
436	-2000	800	292966	934568305	1	0	0	0	0	0	0	0	0	0	1	0	0
437	-2000	800	293083	509497044	0	0	0	0	0	0	0	0	0	0	0	0	0
438	-2000	800	293228	580519475	0	0	0	0	0	0	0	0	0	0	0	0	0
439	-2000	800	293321	840462466	0	0	0	0	0	0	0	0	0	0	0	0	0
440	-2000	800	293251	895505223	1	0	0	1	0	0	0	0	0	0	0	0	0
441	-2000	800	293448	777607092	0	0	0	0	0	0	0	0	0	0	0	0	0
442	-2000	800	293523	903672281	0	0	0	0	0	0	0	0	0	0	0	0	0
443	-2000	800	293690	6517122	0	0	0	0	0	0	0	0	0	0	0	0	0
444	-2000	800	293737	289428106	1	0	0	0	0	0	0	0	0	1	0	0	0
445	-2000	800	293654	544333884	0	0	0	0	0	0	0	0	0	0	0	0	0
446	-2000	800	293697	394471962	0	0	0	0	0	0	0	0	0	0	0	0	0
447	-2000	800	293666	365061631	0	0	0	0	0	0	0	0	0	0	0	0	0
448	-2000	800	293791	960293933	1	0	0	0	0	0	0	0	0	1	1	0	0
449	-2000	800	293864	362251378	1	0	0	0	0	0	0	0	0	0	0	0	1
450	-2000	800	293930	85384495	1	0	0	0	0	0	0	1	0	0	1	0	0
451	-2000	800	293932	33143592	0	0	0	0	0	0	0	0	0	0	0	0	0
452	-2000	800	293856	974296537	0	0	0	0	0	0	0	0	0	0	0	0	0
453	-2000	800	294222	54124596	1	0	0	0	0	0	0	0	0	1	0	0	1
454	-2000	800	294310	237407955	0	0	0	0	0	0	0	0	0	0	0	0	0
455	-2000	800	294494	162541819	0	0	0	0	0	0	0	0	0	0	0	0	0
456	-2000	800	294786	427138095	0	0	0	0	0	0	0	0	0	0	0	0	0
457	-2000	800	294809	10283953	0	0	0	0	0	0	0	0	0	0	0	0	0
458	-2000	800	294612	580093758	1	0	0	0	0	0	0	0	0	1	1	0	0
459	-2000	800	294831	778540966	1	0	0	0	0	0	0	1	0	0	1	0	0
460	-2000	800	294950	196092906	0	0	0	0	0	0	0	0	0	0	0	0	0
461	-2000	800	294529	435855162	0	0	0	0	0	0	0	0	0	0	0	0	0
462	-2000	800	294622	658183283	0	0	0	0	0	0	0	0	0	0	0	0	0
463	-2000	800	294720	91955617	0	0	0	0	0	0	0	0	0	0	0	0	0
464	-2000	800	294756	192869515	0	0	0	0	0	0	0	0	0	0	0	0	0
465	-2000	800	294862	12809545	0	0	0	0	0	0	0	0	0	0	0	0	0
466	-2000	800	294945	157048142	0	0	0	0	0	0	0	0	0	0	0	0	0
467	-2000	800	298408	33999267	0	0	0	0	0	0	0	0	0	0	0	0	0
468	-2000	800	299072	62772903	0	0	0	0	0	0	0	0	0	0	0	0	0
469	-2000	800	299148	114971799	1	0	0	0	0	0	0	0	0	0	0	0	1
470	-2000	800	299039	413342213	0	0	0	0	0	0	0	0	0	0	0	0	0
471	-2000	800	296207	131993544	0	0	0	0	0	0	0	0	0	0	0	0	0
472	-2000	800	296578	177026213	0	0	0	0	0	0	0	0	0	0	0	0	0
473	-2000	800	296004	58803022	0	0	0	0	0	0	0	0	0	0	0	0	0
474	950	1350	285921	857008407	0	0	0	0	0	0	0	0	0	0	0	0	0
475	950	1350	285765	841363145	0	0	0	0	0	0	0	0	0	0	0	0	0
476	950	1350	285911	791482906	0	0	0	0	0	0	0	0	0	0	0	0	0
477	950	1350	286052	708839918	0	0	0	0	0	0	0	0	0	0	0	0	0
478	950	1350	286228	855536181	0	0	0	0	0	0	0	0	0	0	0	0	0
479	950	1350	286032	22994623	0	0	0	0	0	0	0	0	0	0	0	0	0
480	950	1350	285967	47146166	0	0	0	0	0	0	0	0	0	0	0	0	0
481	950	1350	285913	200485243	0	0	0	0	0	0	0	0	0	0	0	0	0
482	950	1350	285986	885389663	0	0	0	0	0	0	0	0	0	0	0	0	0
483	950	1350	286142	75730286	0	0	0	0	0	0	0	0	0	0	0	0	0
484	950	1350	286258	95272906	0	0	0	0	0	0	0	0	0	0	0	0	0
485	950	1350	287532	417556404	0	0	0	0	0	0	0	0	0	0	0	0	0
486	1000	1400	287532	417556404	0	0	0	0	0	0	0	0	0	0	0	0	0
487	950	1350	287747	249250333	0	0	0	0	0	0	0	0	0	0	0	0	0
488	1000	1400	287747	249250333	0	0	0	0	0	0	0	0	0	0	0	0	0
489	950	1350	287830	166746234	0	0	0	0	0	0	0	0	0	0	0	0	0
490	950	1350	287860	318562926	1	0	0	0	0	0	0	1	0	0	0	0	0
491	950	1350	288105	302073547	0	0	0	0	0	0	0	0	0	0	0	0	0
492	950	1350	288323	902744562	0	0	0	0	0	0	0	0	0	0	0	0	0
493	950	1350	286926	6242591	0	0	0	0	0	0	0	0	0	0	0	0	0
494	1100	1400	287331	876201336	0	0	0	0	0	0	0	0	0	0	0	0	0
495	950	1350	288577	195395526	0	0	0	0	0	0	0	0	0	0	0	0	0
496	950	1350	288701	932188329	0	0	0	0	0	0	0	0	0	0	0	0	0
497	950	1350	288711	527326236	0	0	0	0	0	0	0	0	0	0	0	0	0
498	950	1350	288706	729757283	0	0	0	0	0	0	0	0	0	0	0	0	0
499	1400	1500	289153	648219286	0	0	0	0	0	0	0	0	0	0	0	0	0
500	950	1350	288169	357897963	1	0	0	0	0	0	0	0	0	0	1	0	0
501	950	1350	289168	274191492	0	0	0	0	0	0	0	0	0	0	0	0	0
502	1400	1500	289296	789738028	0	0	0	0	0	0	0	0	0	0	0	0	0
503	950	1350	289182	878230872	0	0	0	0	0	0	0	0	0	0	0	0	0
504	1100	1400	289215	252074979	0	0	0	0	0	0	0	0	0	0	0	0	0
505	1000	1400	289142	401085081	0	0	0	0	0	0	0	0	0	0	0	0	0
506	950	1350	289248	86323945	0	0	0	0	0	0	0	0	0	0	0	0	0
507	1400	1500	289248	86323945	0	0	0	0	0	0	0	0	0	0	0	0	0
508	1000	1400	289248	86323945	0	0	0	0	0	0	0	0	0	0	0	0	0
509	1000	1400	289062	792818817	0	0	0	0	0	0	0	0	0	0	0	0	0
510	1400	1500	288957	698916	0	0	0	0	0	0	0	0	0	0	0	0	0
511	1100	1400	289643	3377775	1	0	0	0	0	1	0	1	0	1	1	0	0
512	1100	1400	290063	338706946	0	0	0	0	0	0	0	0	0	0	0	0	0
513	1100	1400	290099	27555648	0	0	0	0	0	0	0	0	0	0	0	0	0
514	1400	1500	290919	871075818	0	0	0	0	0	0	0	0	0	0	0	0	0
515	1400	1500	290939	698213988	0	0	0	0	0	0	0	0	0	0	0	0	0
516	1100	1400	290327	21190187	0	0	0	0	0	0	0	0	0	0	0	0	0
517	1100	1400	291138	29029054	0	0	0	0	0	0	0	0	0	0	0	0	0
518	1100	1400	290334	974808817	0	0	0	0	0	0	0	0	0	0	0	0	0
519	950	1350	292019	633826779	0	0	0	0	0	0	0	0	0	0	0	0	0
520	950	1350	292014	320758049	0	0	0	0	0	0	0	0	0	0	0	0	0
521	950	1350	293326	648734281	1	0	0	1	0	0	0	0	0	0	0	0	0
522	1100	1400	294963	73903023	1	0	0	0	0	0	0	0	0	1	1	0	1
523	1100	1400	295228	727339507	0	0	0	0	0	0	0	0	0	0	0	0	0
524	1400	1500	294538	2840465	0	0	0	0	0	0	0	0	0	0	0	0	0
525	1000	1400	294754	449125851	0	0	0	0	0	0	0	0	0	0	0	0	0
526	1100	1400	294747	960235638	0	0	0	0	0	0	0	0	0	0	0	0	0
527	1100	1400	294913	426936065	0	0	0	0	0	0	0	0	0	0	0	0	0
528	1100	1400	294871	249149682	0	0	0	0	0	0	0	0	0	0	0	0	0
529	1000	1400	294929	649161597	0	0	0	0	0	0	0	0	0	0	0	0	0
530	1000	1400	294874	493594788	0	0	0	0	0	0	0	0	0	0	0	0	0
531	1100	1400	295341	69369011	1	0	0	0	0	0	1	0	0	0	0	0	0
532	950	1350	295643	427085006	0	0	0	0	0	0	0	0	0	0	0	0	0
533	1100	1400	295828	360456073	0	0	0	0	0	0	0	0	0	0	0	0	0
534	1100	1400	295922	449364158	0	0	0	0	0	0	0	0	0	0	0	0	0
535	1100	1400	296213	168087805	0	0	0	0	0	0	0	0	0	0	0	0	0
536	1100	1400	297215	379026519	0	0	0	0	0	0	0	0	0	0	0	0	0
537	1100	1400	297182	41156143	0	0	0	0	0	0	0	0	0	0	0	0	0
538	950	1350	297657	143058715	0	0	0	0	0	0	0	0	0	0	0	0	0
539	1000	1400	297937	366511974	0	0	0	0	0	0	0	0	0	0	0	0	0
540	1100	1400	298428	581741803	0	0	0	0	0	0	0	0	0	0	0	0	0
541	1000	1400	298794	768479964	0	0	0	0	0	0	0	0	0	0	0	0	0
542	1000	1400	298838	592540502	0	0	0	0	0	0	0	0	0	0	0	0	0
543	1100	1400	298654	59906485	0	0	0	0	0	0	0	0	0	0	0	0	0
544	1000	1400	298643	413792984	0	0	0	0	0	0	0	0	0	0	0	0	0
545	1100	1400	296118	577722481	0	0	0	0	0	0	0	0	0	0	0	0	0
546	1100	1400	296312	684409602	0	0	0	0	0	0	0	0	0	0	0	0	0
